# Supplementary material for: Phytochemical Analysis, Pharmacological and Safety Evaluations of Halophytic Plant, Salsola cyclophylla
Source: Molecules. 2021 Apr 20;26(8):2384. doi: 10.3390/molecules26082384 (PMC8073378; doi:10.3390/molecules26082384)
Supplement: Supplementary file 1 [file molecules-26-02384-s001.zip]

Archive with 1 entries (1 files):
- molecules-1167601-conversion-sm.pdf
